# Supplementary material for: A Systematic Literature Review of Predictors of Erythropoiesis-Stimulating Agent Failure in Lower-Risk Myelodysplastic Syndromes
Source: J Clin Med. 2024 May 4;13(9):2702. doi: 10.3390/jcm13092702 (PMC11084325; doi:10.3390/jcm13092702)
Supplement: Supplementary file 1 [file jcm-13-02702-s001.zip]

Archive with 1 entries (1 files):
- Boccia SLR manuscript_Supplementary Materials_Apr 30.pdf
